# Supplementary material for: Mothers’ acceptability of using novel technology with video and audio recording during newborn resuscitation: A cross-sectional survey
Source: PLOS Digit Health. 2024 Apr 1;3(4):e0000471. doi: 10.1371/journal.pdig.0000471 (PMC10984542; doi:10.1371/journal.pdig.0000471)
Supplement: S1 Data — (CSV) [file pdig.0000471.s007.csv]

STUDY_ID	String	12		None	0	None
Consent	Numeric	8		{.00, No}...	2	None
AGE	Numeric	2	Age of Mother	None	0	None
Ethnicity	Numeric	8		{1.00, Dalit}...	2	None
Parity	Numeric	8		{1.00, Nullipara}...	2	None
Education	Numeric	1	Education	{1, Illiterate (Unable to read and write)}...	0	None
PMS2	Numeric	1	Parity	{1, First Baby}...	0	None
PMS3A	Numeric	1	Technology: I have a computer at home	{0, No}...	0	None
PMS3B	Numeric	1	I have a smart phone	{0, No}...	0	None
PMS3C	Numeric	1	I use apps in my smart phone	{1, Never}...	0	None
PMS3D	Numeric	1	I post pictures in Social Media	{1, Never}...	0	None
PMS4	Numeric	1	I was comfortable with the baby’s care being video recorded.	{1, Strongly Disagree}...	0	None
PMS5	Numeric	1	I was comfortable with someone using a tablet when observing my baby’s care	{1, Strongly Disagree}...	0	None
PMS6	Numeric	1	I was comfortable with someone observing the newborn resuscitation activity of my baby	{1, Strongly Disagree}...	0	None
PMS7	Numeric	1	Participation in this study will neither cause harm nor will it compromise the care of my baby in the hospital.	{1, Strongly Disagree}...	0	None
PMS8	Numeric	1	This study will help to improve the health worker's performance in newborn care.	{1, Strongly Disagree}...	0	None
PMS9	Numeric	1	I trust that the information of my baby will be kept strictly confidential.	{1, Strongly Disagree}...	0	None
PMS10	Numeric	40	I would recommend other mothers to participate in this study.	{1, Strongly Disagree}...	0	None
Bag_Mask	Numeric	8		None	2	None
Neobeat	Numeric	8		None	2	None
